# Supplementary material for: Two distinct immunopathological profiles in autopsy lungs of COVID-19
Source: Nat Commun. 2020 Oct 8;11:5086. doi: 10.1038/s41467-020-18854-2 (PMC7546638; doi:10.1038/s41467-020-18854-2)
Supplement: Supplementary file 4 — Source Data [file 41467_2020_18854_MOESM4_ESM.xlsx]

## Sheet: CD3
Figure 3C
Control	low	high	cells/mm2
2522.69	1521.85	1582.87
704.141	1759.64	966.027
1298.69	4161.35	520.1
946.611	5956.31	491.015
869.734	2205.37	597.85
	1461.2	812.15
	1769.39	852.215
	5962.25	862.604
	3693.93	1146.66
	1910.76	553.49
	2292.91	789.144
	4365.08	594.6
		560.109
		2564.96
		745.874
		481.672

## Sheet: CD8
Figure 3C
Control	low	high	cells/mm2
844	1146	278
121	1353	325
110	1217	902
252	1598	200
917	2087	217
	1837	343
	542	373
	649	385
	738	263
	565	115
	706	251
	543	196
		246
		329
		844
		436

## Sheet: CD68
Figure 3C
Control	low	high	cells/mm2
983.865	1603.71	872.471
212.787	1505.09	157.131
617.8	3144.79	132.11
365.449	1572.94	90.1045
173.864	2316.22	135.864
	1843.21	135.023
	882.371	112.932
	1065.05	184.585
	309.025	138.275
	1280.23	46.9088
	919.891	433.891
	928.76	544.616
		75.6219
		107.772
		674.968

## Sheet: CD163
Figure 3C
Control	low	high	cells/mm2
169	11100	217
260	10329	305
657	8817	539
151	1238	60
279	1044	54
	7253	309
	978	338
	3835	328
	10242	179
	5197	351
	919	613
	1743	573
		877

## Sheet: CD4
Figure 4A
Control	low	high	cells/mm2
818	2949	464
580	1007	243
500	1182	217
652	435	628
1816	614	384
	3299	536
	3834	17
	1067	205
	406	308
	508	5
	1451	39
	1940	415
		568
		316
		217
		1232
		1011
		765
		698

## Sheet: CD20
Figure 4A
Control	low	high	cells/mm2
360.519	68.7896	10.2344
90.3554	46.0962	25.3438
94.8407	37.3327	6.57794
28.1664	101.689	17.6462
3.68819	73.7672	34.3609
	86.8263	1568.59
	197.372	172.416
	70.7336	172.366
	29.4497	364.503
	18.2267	13.4326
	280.606	27.1158
	863.148	27.6134
		5.75628
		29.0719
		15.7213

## Sheet: CD123
Figure 4A
Control	low	high	cells/mm2
189	4	3
17	23	86
58	12	37
8	1	52
42	43	118
	301	58
	54	138
	56	38
	68	8
	114	6
	85	36
		7
		42
		12
		116
		8
		11

## Sheet: CD8PD1
Figure 4A
Control	low	high	cells/mm2
5	109	6
8	7	17
33	32	39
58	91	1
	44	6
	154	1
	22	5
	24	1
	48	14
	23	7
	2	14
	8	4
		3
		8
		1
